# Supplementary material for: A generalizable 29-mRNA neural-network classifier for acute bacterial and viral infections
Source: Nat Commun. 2020 Mar 4;11:1177. doi: 10.1038/s41467-020-14975-w (PMC7055276; doi:10.1038/s41467-020-14975-w)
Supplement: Supplementary file 3 — Supplementary Data 1 [file 41467_2020_14975_MOESM3_ESM.csv]

sampleID	noninf0bact1viral2	BATF	C11orf74	C3AR1	CD163	CEACAM1	CIT	CTSB	DEFA4	KIAA1370	GNA15	GPAA1	HIF1A	HK3	HLA-DPB1	IFI27	JUP	KCNJ2	LAX1	LY86	MTCH1	C9orf95	PER1	RGS1	RPGRIP1	SEPP1	TGFBI	TNIP1	TST	ZDHHC19
6547	0	8.881123234	6.825840799	12.78294284	11.01442964	10.95769776	4.825840799	13.8386399	9.297516013	11.28527242	8.726707607	8.192163013	13.97288669	13.68595783	12.18778457	12.15787735	6.780037109	12.31819474	7.015665358	11.01319287	12.62228606	10.61211043	9.368872619	8.073768312	7.526280517	7.620256665	10.78294284	13.44560226	11.12046155	10.91595322
7252	1	9.909949012	6.324986511	12.2291265	12.19429392	12.42812442	5.195703494	12.40088582	11.33397529	11.25098593	8.471827899	8.570742926	13.98768032	14.38398325	11.7054785	7.424522185	5.003058416	12.66788661	6.839559684	10.26984496	12.45132224	10.75029235	8.562025708	5.588020917	7.481105713	6.195703494	10.19005693	13.11531173	10.97213653	12.4471859
12563	2	9.733867135	6.489941552	11.78697847	11.87984644	12.39767558	4.116483156	13.50626114	9.140867315	11.52664538	9.271761382	8.066442474	14.01336594	13.96168806	13.53912137	9.844403611	6.438411251	12.4522795	7.969934493	11.89366374	12.73152754	10.59663075	9.441686383	6.806798657	7.987968416	6.46440646	11.73786907	13.04210503	11.59368948	11.05579523
13367	1	9.999881028	7.095822024	11.7303128	8.90922599	13.27426719	6.400676605	13.85600383	12.84322522	10.39206347	8.962555493	8.357087337	13.35126722	14.08032426	10.44922835	12.52011184	7.866340177	10.79952207	6.330287277	10.37904659	12.51019637	11.08784397	8.426211697	6.623069026	5.400676605	9.739678213	9.158106302	13.30584868	11.61846125	12.57774014
16839	NA	7.85840416	5.973046726	11.67348644	11.94075332	9.380550552	4.262553343	14.31165932	5.757318035	9.002794069	9.446977914	10.80312172	12.99541454	15.97964553	10.82826129	8.571306049	6.357710576	13.03644181	6.584481438	10.85704761	13.16287128	7.81434898	8.836544726	5.388084225	4.262553343	5.890584566	10.10232974	14.19194626	8.721984962	8.11600468
18318	1	10.17759111	6.487759488	12.70323471	14.18638148	14.37011141	5.554873684	14.31899132	8.380844284	10.74469824	9.214383138	8.710151909	14.32576278	15.13846935	11.81311849	12.00683405	5.095442065	12.156138	7.665297673	10.23754912	12.48022582	11.0098272	10.80452588	7.002332661	4.680404566	6.554873684	8.940932116	12.63702272	10.07558164	12.79154024
20023	0	9.140006234	6.483490472	10.94069743	11.40820234	10.18580992	4.848774936	13.50548204	7.170703031	11.49490727	8.984551715	8.018699938	13.43076832	12.7823103	13.40961054	7.940697426	6.73013044	12.40336379	8.525659926	11.9029151	12.57059367	10.44633747	8.975886854	6.124409379	7.967169637	7.027112177	12.18393019	12.74709787	11.23475083	8.572390977
28614	1	9.047416133	5.985639935	12.47106676	12.40644232	11.92580669	5.418599342	13.4421997	9.914010258	10.96749259	8.958332589	8.179411678	13.64527912	13.18604816	14.44589103	13.77501055	12.18580291	11.72643261	8.225954264	12.62588487	12.35108752	10.64670541	9.718994276	8.521692835	7.53407656	7.570602436	9.038751271	12.74086136	10.28209734	7.509201891
31019	0	9.059942911	6.89001791	11.3996765	11.14796032	10.6322778	4.609909991	13.80167425	8.830461065	11.29440817	8.83597807	7.813782324	13.33637146	12.49734822	13.49952259	9.333936529	7.228819823	12.42689361	8.040959808	11.92473597	12.48598836	9.360975782	9.207696532	6.228819823	7.733292406	8.530475523	11.96179572	13.03856926	11.3251366	6.709445664
33179	NA	10.25722056	6.552932626	12.79756074	13.86442868	15.23653649	6.097253142	14.1131593	7.673026472	10.70437206	9.673026472	9.012364245	14.68099857	14.67396242	12.2229987	9.102396446	9.350233884	11.52191934	6.775325048	10.54161731	12.59352678	11.34987353	10.36884956	6.749329839	3.70493572	6.882853512	10.3963303	12.13643332	10.34373362	12.89005893
36537	0	9.700136407	6.670871813	11.91131127	11.0104298	13.03331871	4.988061988	13.57361758	7.46805493	10.98568718	9.020905245	8.223950252	13.91615175	14.41686291	13.04733528	9.647025071	8.149525411	11.97794195	7.658997712	11.95990803	12.44144094	9.740134475	7.869417492	7.132451898	6.694330785	7.199566094	12.20824936	13.01247266	10.78998302	12.13191508
55041	NA	9.65107096	6.737782593	12.89653252	13.42490551	13.35281954	5.49385701	14.17518791	7.932430024	10.62314003	9.721662928	8.465098017	13.97342457	14.41397476	12.88164762	11.77438361	7.312018687	12.13010002	7.455382862	11.01741897	12.54913945	10.51505618	10.73376953	7.455382862	5.946369215	7.02728921	10.93417981	13.09376985	10.92364914	11.43451834
68773	0	9.612653697	6.982019338	10.83212391	13.373131	12.83212391	4.471057419	13.34049704	9.019494043	11.54144675	8.778485944	8.182552325	14.18031359	13.30742343	13.02947813	12.0776477	8.842616281	13.12318535	7.319054325	11.46541086	12.68925736	10.89564364	10.6065102	6.319054325	8.193523443	5.67269128	11.52090597	12.65196113	11.47105742	8.950029224
75260	NA	9.44285728	7.021393512	11.75208891	10.57535579	14.23462175	8.832948422	13.23957368	16.24768282	10.56276674	9.138002699	8.961272519	13.67083301	13.88621134	11.6593491	8.141393288	6.406683667	11.04963789	6.710464416	9.880389417	12.42418807	10.05053986	10.5803608	5.930245624	5.866115286	7.692085886	9.661712237	12.7024526	11.55643079	9.822425436
76357	1	10.30739471	6.261014773	13.73582688	10.70395827	11.65723032	5.193900577	13.73139634	8.21097409	10.97150816	9.297438181	8.317282992	14.04401298	13.77778924	14.04475714	11.24969946	7.445439344	13.1566589	8.176622586	11.25485379	12.71147624	11.39963565	8.778863078	8.386545655	6.755779465	6.556470656	11.26714956	13.61776684	10.50894229	11.18744555
98222	0	8.233042758	6.34669954	11.11287706	13.29842578	10.67951595	3.30230542	13.28779162	10.85497452	11.14308334	8.736933648	7.550232934	13.36029714	12.51905128	11.97296167	10.23008338	5.694622843	11.95962387	7.083665134	11.5900178	12.5454794	10.14150921	10.73693365	6.109660342	7.057192922	7.135195434	11.43929653	12.80065603	11.68060028	6.587707639
114739	0	10.03687251	6.705955629	12.00630819	11.74898291	12.59317624	5.406395347	14.42897656	10.43046948	10.9299573	9.123808144	8.526134591	14.25501829	13.14786233	11.73524286	11.03463056	5.612846225	12.79474387	7.97274217	10.8933077	12.35969641	10.56393662	9.835238646	6.660151939	6.750349748	9.260544481	10.60983747	13.3801479	11.37661188	8.845506981
118854	NA	10.54614631	6.392075255	10.15830544	12.91692201	15.30452291	6.527427108	13.80035279	7.641247008	10.5554156	10.23777095	8.801187921	13.94842426	14.26899471	15.13016752	12.47396246	5.920769536	12.81365727	7.945153695	9.653630732	12.62624484	11.00533637	11.82875267	10.12133381	4.368228513	7.527427108	6.046300419	12.67535341	10.58027899	11.81061915
121898	NA	9.493089026	6.380879523	11.74668732	10.427843	11.53659066	5.7528483	15.08356151	11.60402946	10.89332952	7.293416681	7.463341683	13.38087952	12.25775755	11.40455235	13.27212714	7.247612992	11.9227733	6.615344776	9.7528483	12.47083622	9.702807618	10.39144876	6.878379182	6.380879523	9.176059731	8.685734104	13.57824078	11.44062161	8.848005533
129495	1	10.46281537	7.107611119	11.89768805	12.80156264	13.83870383	6.008075445	13.65244679	8.770576131	10.77057613	9.131457861	8.858932006	14.27887133	15.2740253	12.01129216	9.223088336	5.008075445	12.12256146	5.660152142	11.39547738	12.60586199	11.39301334	9.692573619	6.955608025	6.660152142	7.558272528	11.08336357	13.21334506	11.09553829	13.77767719
135133	2	9.861313352	7.227987829	12.64813946	11.89655053	12.57188013	5.768556211	13.9163971	10.13049998	11.02358478	8.928427548	8.072336959	13.88392505	13.0253546	13.74368767	18.03499506	11.39426505	12.4637845	8.536740536	11.97922755	12.46117171	11.34598504	8.823838646	8.426767694	7.440981553	6.575911133	11.49987524	12.9810526	10.91830333	8.722752521
145570	1	11.5417919	8.104386584	11.8048263	10.24734454	10.13413393	7.841352178	12.29421114	6.104386584	12.03512392	9.163280273	7.326779005	13.40512046	10.6691712	14.38051099	11.90312838	7.519424083	10.94568884	10.04298604	9.689349085	12.11933693	10.78621062	9.563818202	10.7673516	6.104386584	10.24734454	7.326779005	13.07401293	9.163280273	9.426314679
154456	NA	10.01232097	7.529786286	11.84833965	9.101202255	15.04533876	8.101202255	13.10006761	15.25617954	10.59567422	10.73522557	8.891607108	13.67668204	14.8086048	11.79674792	15.80821403	8.992890444	10.44116427	6.569679013	6.695209896	12.11418688	10.78125764	11.22503084	5.875782141	7.516239754	7.907260373	6.810687113	12.04511769	11.82997845	10.63066964
155935	NA	9.587085045	6.940721999	11.91899723	9.800864336	11.34048753	4.876591662	14.76436615	10.9465906	10.70487242	9.49397564	8.131405561	13.56563663	12.70256226	12.30056703	11.85906675	7.089585385	11.31349245	7.702562262	10.91301507	12.6662735	10.53090221	8.757010046	7.587085045	6.002122544	7.826550979	10.7769096	13.29597733	11.57197815	8.262650094
158044	NA	10.04317573	6.143702601	12.41911085	11.06897173	12.60250353	4.902694502	14.59792279	9.839867664	11.13151319	8.454490139	8.325905933	14.06737292	13.7643454	11.83986766	14.07603094	9.43761632	12.32590593	7.918996314	10.52807127	12.28010224	11.18641428	9.397459194	7.087119073	6.728665102	7.250617805	9.60816981	13.26702816	10.60816981	11.47530861
159829	1	8.855567977	6.166497073	11.82849325	12.70723796	9.922474636	4.359142151	13.4348123	8.860126259	11.61315842	8.403536271	7.670728302	13.87230575	13.66634296	11.27800539	8.20283892	6.195643419	12.88046216	6.761240595	11.06057239	12.7257766	10.73790147	10.26603275	6.011218848	8.002998341	7.741611788	9.918109443	12.80267776	11.61720336	8.02752066
165345	NA	8.643079792	7.101186013	12.11832193	12.22195753	11.04162917	5.335651267	14.50732848	10.24254186	10.7210823	8.335651267	7.628433016	13.29912539	12.80569999	12.05948283	15.15551101	8.598685672	12.2485406	6.71416289	10.91760502	12.11832193	9.505576268	10.7002237	6.598685672	7.183648173	9.013723172	10.32660613	13.36245133	10.36245133	8.537285128
170403	NA	8.933495803	6.705054337	10.64365379	10.44413998	11.72000468	5.120091837	13.8156272	10.88281583	11.36130392	8.794180228	7.556190951	14.06070772	13.20880214	11.93876799	11.52147334	6.390181	12.3398298	6.587217847	10.46308155	12.71386741	10.25179752	9.114778037	7.202553997	6.524482092	8.939519591	10.12538614	13.27847877	11.13722775	8.098718186
174209	1	10.16511641	5.416923557	13.33678004	12.13916187	12.91177914	4.532400774	13.24082149	7.098747597	10.57174167	9.371119867	8.331806943	13.81049278	14.29599621	12.64253269	9.797745341	6.224278479	12.87053716	6.323814153	11.48031864	12.65333645	10.23710252	8.18068921	6.07988857	5.639315978	7.431873898	10.56667068	13.30896034	11.16287793	11.51583292
177064	NA	9.876790299	7.424278094	12.81948524	12.44874709	12.40613075	5.661777408	13.52242102	11.48104414	11.03184202	9.530379519	8.289050713	14.06813428	13.88887758	11.69205042	12.11357725	9.811524527	12.0473317	7.083241176	11.47188995	12.47830398	10.6357822	9.668203677	6.176350581	5.761313081	7.483779106	12.01618423	12.9649058	11.20425658	10.73553645
177646	1	8.81959273	7.166458726	12.79816387	12.97006909	11.39341467	4.212262416	13.28036889	9.18380597	11.2661883	9.107080179	8.189542339	14.12888834	13.97277447	11.89701104	10.34411938	6.341545433	11.99607918	5.534190511	11.47553162	12.44767835	10.27835161	9.445882093	5.460189929	6.119153011	7.671694034	12.1355899	12.75481068	11.04831277	11.11312922
185218	NA	9.374594485	6.795810559	11.78536881	10.14340354	11.29667797	4.680333342	13.23875405	9.095370841	11.55206749	9.010254227	8.487688264	13.10519946	12.62480139	14.69667737	9.565690776	8.291768054	12.26111533	9.217767472	11.95542319	12.62480139	10.2619524	8.618932797	8.894112633	6.936673095	5.969839959	11.78187137	12.70085036	10.04956715	7.532776153
188423	2	9.689535972	7.170703061	12.20471803	11.8139386	11.67866816	4.538434845	13.56836619	7.653912063	11.09813059	9.379737099	8.238874563	13.69240903	14.04093519	13.17795644	13.81238582	8.477034301	12.46166328	7.464434264	12.20471803	12.62058389	10.82383706	10.15314469	6.608824173	7.562281587	6.653912063	12.34621908	12.89657319	11.25359607	10.07448775
197511	1	9.402373007	6.790938295	11.92935232	10.53987653	11.90641551	5.205975794	13.50059654	7.527903889	10.9608633	8.790938295	8.575209604	13.84260041	14.05772484	12.83046666	8.790938295	6.621013294	12.73735725	7.942941389	11.34893375	12.2393988	9.924794042	8.321453012	6.621013294	7.080444912	6.942941389	11.58679758	13.42514431	10.53987653	10.66540741
217439	1	9.921698443	6.897450897	13.2707216	14.34292174	14.12349564	5.872788843	14.0597142	8.243626538	10.80922371	9.091623445	8.809223714	14.09062123	15.51272204	11.54130709	8.102270689	6.506660944	12.08492879	7.336735943	10.57705027	12.24242379	10.6854641	10.72044024	5.715247566	4.474239466	7.569396699	10.38984728	12.98275455	9.82216277	13.35270845
225898	2	8.975049746	5.515618127	10.35356137	12.3826909	12.19556732	5.416082454	14.0112067	9.383514591	10.27406345	9.018118468	8.562923842	13.59954061	13.30003486	13.52124268	13.88339687	6.818180897	11.79112189	7.06815915	10.23443637	12.19369003	10.40638906	9.88019056	5.778652533	5.06815915	8.454217583	10.89874638	12.92047585	10.93964441	12.11850254
231472	1	10.07632766	6.825444811	13.18345373	10.57546656	12.55088854	5.687941288	13.69661001	11.37724045	11.22931452	9.501172776	8.84406049	14.07312577	13.59500362	13.29463731	10.8749398	10.2899773	12.43555886	7.898508274	11.32187064	12.72010512	11.42670912	9.567086893	6.933697702	6.624747461	7.558658271	10.74353361	13.26537012	11.63413742	9.902954179
232286	1	10.51516118	6.618214195	13.56590868	14.65103637	15.75728488	6.441716539	14.64484661	7.312587912	9.729650247	9.996725818	8.967853971	14.76098654	14.76913076	12.06787561	9.028325013	10.82459221	11.99567452	4.537294199	10.81842176	12.6599563	10.83873177	11.37050867	6.694835476	4.006779482	7.93137208	10.51633458	12.08438646	10.32737113	12.36253841
240620	1	10.49107243	6.384450006	13.07031372	13.56028304	14.75751287	5.094943389	13.64098038	8.074765507	10.3762295	8.561643008	9.001833985	14.44882535	14.8182251	11.77598654	11.14418691	6.012481229	13.45566857	5.384450006	10.38445001	12.71414443	11.5903543	10.0798365	7.210420606	6.351283142	6.416871484	9.699805447	12.94703936	10.26040874	11.41787301
252249	1	10.46296066	6.511305054	12.94699425	15.36174764	12.53447974	4.314907841	13.51743984	9.787937063	10.71151262	8.992040185	8.23773998	14.22129741	14.72527085	11.21678036	10.49481693	6.587926335	13.29290321	5.899870341	11.12761997	12.51621497	11.08309217	11.02800791	5.72994534	5.636835936	6.68414165	10.94061668	13.50143481	10.53730026	13.33171613
257188	0	9.1175892	6.159817436	11.17018415	11.69658768	11.94922568	5.044340218	13.69837948	11.10503615	11.15112124	8.85169514	8.304867768	13.98269463	13.31385655	12.93308347	11.6255408	6.982939674	12.03397124	7.726164258	11.70493042	12.2875142	10.08142954	9.081429537	6.629302719	6.951230814	6.629302719	11.68699366	12.7699905	10.61672465	9.1175892
262671	1	10.62830944	6.653112834	13.05748032	11.11849372	12.25842398	4.778643716	13.53964081	8.80839106	11.70543387	9.61994597	8.469805621	14.55836307	14.49632014	13.20105895	8.717243172	7.124418553	13.10806635	7.92160167	11.35858814	12.795452	10.80285995	9.907926733	7.685534312	7.533531219	7.363606217	10.85723932	13.92542451	10.73089962	11.43923392
264380	0	7.66251142	5.503312825	8.454403224	10.40377715	10.65981731	4.918350324	13.85763568	6.503312825	8.403777151	9.196335071	10.60764948	13.45012165	15.13521741	12.8713827	10.03105046	8.254633712	11.88759293	8.055853848	9.839596213	13.22213107	8.618790042	7.805875595	6.844349743	7.240278419	4.918350324	9.931812584	13.86730152	8.756293566	7.844349743
271344	1	8.61693548	6.517399807	10.12508238	10.03497547	10.16400137	5.212545225	13.70227515	9.694937992	11.28495372	8.52596182	8.043945621	13.51498256	12.15643898	13.97429198	9.886633617	8.233606841	10.75807758	7.600815815	11.75625944	12.64668282	10.23099089	9.23882455	6.739792228	8.679671236	6.079278694	12.28747371	13.21155038	11.11802072	5.825522102
278836	NA	10.34542586	6.659534451	13.05297154	13.61878045	11.94574062	5.45790059	13.47275797	11.91487097	11.30714929	8.884165344	8.04286309	14.33180604	14.31929772	10.49132359	14.77508706	6.528289918	12.68671928	6.99395349	11.10895228	12.54854234	11.02014301	11.27424429	6.690561346	6.265255512	7.779828685	10.4120969	13.64945337	11.08725721	12.55487923
281607	0	9.790892524	7.076647006	12.41983272	10.54017138	12.73441204	6.468964429	13.46923276	14.10317045	10.86780989	8.756127105	8.63888943	13.94199365	14.34240854	12.12513388	13.36407082	8.947011726	12.41315357	7.030843316	11.06106546	12.62016222	11.40082755	8.131929441	6.90953702	6.362049225	7.615805817	11.33403485	13.33991621	11.39179657	10.96539025
287853	1	10.57087646	5.891195298	12.09953418	12.81515941	13.88910058	6.221343899	13.63977154	9.358102037	10.54491049	9.787051843	8.656730044	14.45648782	14.86076683	11.05768122	7.391268901	6.188177035	11.96464832	6.489832735	10.72769657	12.29718766	11.01694085	9.523463513	5.761912281	6.009839794	5.619893276	9.610535221	13.53236971	10.94678762	12.77802412
296720	1	10.02124228	5.796275916	12.80302275	7.17478754	12.76954278	4.93377944	13.68714816	10.23589905	10.70316651	8.883738758	7.582872278	13.6492735	13.70076001	12.71930621	11.00182483	4.796275916	13.03515829	6.93377944	9.644272823	12.16696332	10.40508516	7.66417238	7.950081253	5.381238417	7.722275335	9.941953372	13.23006998	10.06306246	10.88373876
298179	1	6.068268385	7.789552357	12.00283589	14.27614014	12.70469705	5.382376975	14.15988246	8.759681827	10.16031121	11.09123595	8.982936331	13.68794311	10.52237312	10.85458217	10.35866091	8.413403871	7.028740021	5.318246638	7.198665022	12.49725093	9.59352464	12.39117094	7.903209139	5.106742533	7.33454845	5.251132442	11.93362548	11.82748181	5.613702521
317600	1	8.821492156	6.690247622	11.41687127	10.2227427	12.14811704	6.204820795	13.45401328	12.68809916	10.62884708	8.941786389	8.025850654	13.18667345	13.34845911	11.50738357	10.38539304	5.105285122	12.15746499	5.998369918	9.681634492	12.57754078	10.70307166	9.118109162	5.998369918	4.619858294	9.25212651	9.118109162	13.63276213	11.43235652	10.40645466
322260	NA	9.617635554	6.459783385	12.94319612	11.9338949	12.54671573	4.722817791	13.36095198	11.55886815	11.21065782	8.970745304	8.235887373	14.13468182	13.54166622	12.32024964	9.838295008	9.737768132	12.27356458	8.056718527	10.91757465	12.52479554	10.58493852	9.653555128	7.512894721	6.347308656	6.597286909	10.31278097	13.15466358	11.87510263	10.13503477
322534	1	9.770514499	5.733856028	11.1027476	11.81944564	11.15616819	4.816318188	12.80689493	9.431028033	11.15220474	9.617936741	8.216248795	13.3863847	13.56059143	11.94560121	7.723208784	5.401280689	12.20337814	7.646393187	9.279388384	12.74902508	11.19906228	9.556286271	6.775676204	8.138246283	6.931795406	9.440809053	13.1596273	12.07527674	9.529036236
327476	NA	9.142960594	6.330587597	12.6352589	13.43553786	11.59965724	4.67347531	13.97585061	10.68039472	11.51413221	7.727923095	7.587745436	14.11418479	13.13982634	11.88292868	9.98984388	6.142960594	12.5673602	6.855678642	10.39510036	12.48429409	10.53336843	11.77069712	5.780390514	8.211440332	6.831016587	11.40662103	12.88742072	11.07501126	8.527624444
334912	NA	8.566480399	5.851637616	10.56169534	12.13945035	11.31249412	4.913038161	12.97598373	8.32807566	11.8682037	8.246938897	7.258812998	14.09439751	11.9120986	11.19689821	10.21985936	5.028515378	13.44798945	7.720393083	9.537529026	12.70691237	9.78340288	12.11107387	6.882664512	8.293859945	6.913038161	9.246938897	13.19689821	11.43660012	7.867234471
346567	1	10.11068267	6.356843254	13.17476742	11.46741612	13.58245239	5.96982013	13.55458995	13.02287575	10.84680924	9.545504818	8.661697835	14.34419087	14.41997394	12.1792735	9.395224345	6.96982013	11.90660905	7.739700347	11.21384847	12.41785699	11.03866729	8.937083344	7.223576723	5.638614222	6.328274101	11.71094135	13.20773482	10.49659522	11.99843462
352796	1	10.81917723	6.143399561	12.8396009	12.41494172	15.02308664	5.470209878	12.83865735	9.855081116	10.56339544	9.546158731	8.479925033	14.29546952	15.02048869	12.04539136	10.01897973	10.28173645	12.73699642	6.326845703	10.00390791	12.29555547	10.68597242	8.445631855	6.430681514	5.988676967	6.784318468	8.687021267	13.15310959	10.5169652	13.01460002
359873	2	10.29025971	5.407616656	9.903027572	11.51148725	13.50769491	6.045046577	12.5311633	7.44714502	10.71747192	8.697123273	8.260059468	14.31183312	13.6652664	13.79539467	15.87590128	10.2433162	12.32581735	8.945050787	8.776850466	12.44470597	11.448363	9.495079497	11.60401387	5.630009078	6.407616656	7.523093874	13.23909985	9.989235714	14.32813493
360999	1	10.79274286	6.309960751	11.69698387	13.1685794	15.33616495	5.416875955	13.34986399	8.818974398	10.73191766	9.664803468	8.882539527	15.03753218	15.48872135	11.51440649	9.309960751	4.609521033	12.4050196	6.194483533	8.772751382	12.70359872	11.7084304	11.83110815	6.579147384	4.483990151	6.234011898	9.258178209	12.72543169	10.61139832	12.72499825
366756	1	8.54505302	6.960090519	13.34924066	11.66781291	11.02277579	5.171594624	13.71110596	11.55294093	11.34334006	8.666359316	8.642900343	13.98187413	14.06089116	12.2905357	11.13632929	7.467050508	12.05312577	5.412602724	10.25132182	12.70013753	11.35059892	10.93133153	5.712163006	6.519517928	7.44008346	11.06530983	13.24208153	11.04755336	10.74558601
383087	1	8.807971707	5.935432617	11.90528465	11.77944601	11.56049678	4.432932276	13.89458224	7.307401394	9.231674068	9.343824802	10.80071102	13.18531292	16.62532784	11.16989787	6.680859789	6.997716895	13.48096497	6.825249699	10.49902147	13.40806373	9.26582229	9.778707113	5.847969775	6.20552178	5.307401394	10.43293228	14.24818213	8.417825384	11.64967813
392390	1	10.23975473	7.242227212	12.33375317	13.77050737	14.28811775	5.300330166	13.61750473	10.0580272	10.6429897	9.461793589	8.461793589	14.32006719	14.9095089	11.86136683	13.52914886	8.659732967	12.27640433	7.118491843	10.85814653	12.25941697	10.9319859	9.023946207	6.409954658	6.478667408	6.959293249	11.30388506	12.90610207	10.44900743	13.03539623
393404	2	8.661082121	4.732165219	12.25633018	13.05062112	12.33664717	5.555287457	13.14871918	12.19537518	10.87721555	8.482936613	7.889706496	13.82309192	13.22278472	11.53654449	10.44535343	9.155846813	12.8326254	6.786613003	10.79825441	12.30493831	9.96836344	11.84790918	5.279653015	7.097814692	7.826141368	10.78326956	12.83181649	11.53952014	9.769817761
395518	0	8.767447554	7.989839975	11.33223217	10.88292477	11.29100951	7.182485053	14.12499956	10.64191667	10.7370739	8.504413148	8.504413148	13.63369616	13.51340193	13.60033757	9.182485053	6.767447554	11.95066938	7.767447554	12.07730282	12.25930065	10.35241005	9.937372555	7.767447554	7.504413148	6.767447554	12.54003706	13.10134829	11.13668136	9.937372555
396010	0	9.054790554	5.678414675	11.34210961	13.1409956	14.7449179	6.22590247	14.04776035	8.977974957	10.6036838	8.086499413	8.517133768	14.48329031	14.7196526	10.39582747	11.94087096	5.562937457	12.41572703	4.562937457	9.117526309	12.24241756	10.37457974	10.02236908	4.299903051	5.785329879	7.810864971	9.167799515	13.00311452	10.8544919	13.55917554
402118	1	9.973953768	6.622389439	12.31863527	10.69698535	12.43508139	6.353900603	13.39306891	13.14565549	11.22089847	8.888822421	8.243197139	13.94210416	13.35364442	12.2700515	8.449057836	7.064393986	11.9168368	8.410168823	11.11121484	12.4953111	10.68237154	9.810348363	7.353900603	5.142396498	8.064393986	10.61727652	12.84902883	11.77558295	9.161255525
404121	1	10.17488349	6.55749951	12.19662641	10.98315412	13.0246604	4.863602638	13.63120292	9.066158644	10.87680214	8.741924082	8.646504516	14.08788811	14.76251518	11.74552632	12.27847438	9.50065365	12.64225959	6.448565139	10.54101139	12.52307393	11.93727168	8.275985684	6.361102298	6.361102298	6.583494719	10.7186543	13.26924469	10.98315412	11.7354173
418731	NA	9.912955403	6.343899293	12.91415448	12.07967797	13.26433051	5.417899874	12.98090543	11.14989766	11.27463663	8.56357733	8.285796338	14.45090983	14.52629365	11.31150478	9.932022135	7.183434621	12.93714297	6.650560631	10.58381181	12.37209618	11.27960716	11.06031265	5.796411498	7.32479047	8.214912852	11.11278007	13.05162169	11.35571504	11.73712038
419608	1	9.755761038	6.202162708	9.402784506	10.45498072	11.41161607	4.948406116	13.90260243	9.703293618	10.65523416	8.225246321	7.891822587	13.72065724	13.67894157	12.11060375	9.569894492	6.154856993	12.74132152	7.623005829	10.54028803	12.40846814	10.59004107	10.44763874	6.64028382	6.832928898	7.154856993	10.7577414	13.0961981	11.10127595	10.54717442
428572	NA	9.498218379	6.757650548	11.75614696	12.9648276	14.33985527	5.098687466	14.26913967	7.508971435	10.06507907	8.714946097	8.558119085	13.55011551	14.52395859	11.84793943	10.49100489	9.956668461	11.48011657	5.850759953	11.58123009	12.21050951	10.24736473	9.625547012	5.310191571	5.435722453	6.208311957	11.64273677	12.7291941	10.50718482	12.89958737
432555	NA	11.19532423	6.459142923	11.14990009	14.11750966	14.07960184	4.395012585	13.25129662	8.135253311	10.55212981	9.474739778	9.230201715	14.76728407	15.41220061	9.707070436	10.95656091	5.520543467	11.68628795	5.520543467	7.636020685	12.26761751	11.3364604	10.66859629	5.023043808	4.520543467	5.459142923	5.742935889	13.15807402	10.33004366	14.52042606
441171	NA	7.724257023	6.184523776	10.26410732	10.45339063	11.36994987	4.677563788	14.55948273	8.92148937	10.71272463	7.95319823	7.48491871	13.12137979	12.13007599	11.77226657	11.37141752	7.014598775	11.2860618	6.804675705	10.06626089	12.11263086	9.366274213	10.61946083	7.116136801	7.157556729	8.868428127	9.576841199	13.36756176	10.44086353	6.751564369
453705	2	9.428662815	6.15920214	12.95176006	13.52427473	13.77548841	5.052286936	13.72688665	10.52926676	11.17521446	9.234490267	8.052286936	14.81537159	13.78725704	11.46689087	17.8952416	9.917901256	12.76547515	6.966557062	11.04009753	12.45250956	10.97572871	11.98937777	6.052286936	6.481130235	8.906436069	10.95917753	12.92359986	11.15436358	10.57584889
454833	1	10.38759828	6.33111109	13.39540477	12.48198664	15.17363604	7.968541011	13.52422572	10.33111109	10.36085843	10.08302703	8.805042278	14.63818537	15.46959623	9.620617707	8.33111109	5.483114183	11.24200362	5.409113602	9.487615576	12.12624885	11.66401789	10.00980903	6.068076684	3.968541011	5.805042278	8.103700594	12.65853898	10.86162581	12.51983729
480429	NA	8.955796138	5.009377179	12.21964264	12.01873928	11.35810533	4.009377179	13.36912674	8.755331556	11.07007311	7.614239237	8.633868043	13.86424556	14.09816542	11.46196163	10.7098169	5.424414678	12.46949173	7.424414678	8.532939135	12.34774216	9.928240416	10.52244676	6.068270868	7.307057727	6.2317696	8.479697113	13.3173369	11.19425252	11.66042887
484134	NA	9.249304014	6.302365258	12.57704107	11.54691409	10.45797059	4.26994378	14.00064548	10.11200836	10.70229586	9.318306802	8.53161135	13.61665896	13.54352748	12.87895458	10.08430776	10.57538375	12.24670316	7.077298702	12.12169282	12.68395627	9.643402176	9.942369122	5.395474662	7.395474662	6.919036618	11.64340218	13.40926257	11.36414146	8.69925541
484726	0	8.92738848	5.220796535	10.48341343	13.2496235	12.01593429	5.443188956	14.01449015	10.90573992	11.55270872	7.694727723	7.8452874	14.24885607	12.33916088	12.68068348	10.5306518	6.54272463	13.52127621	8.084294535	9.593903354	12.77581165	10.22829107	12.39627678	6.477136288	8.468724049	6.751311252	9.558666174	12.87423877	11.21074287	7.46026247
493989	NA	9.637367091	6.515376566	13.42226716	10.71331594	13.6657212	6.012876226	13.35420972	8.767763728	10.6519154	8.967072536	8.235268647	14.04124278	13.57257197	13.20270078	12.63980202	8.334804321	13.32651511	7.557196742	10.55203504	12.3136101	10.77220963	8.767763728	7.675841238	4.427913725	7.128353443	9.990156149	13.24889042	10.48860966	9.974808185
497930	0	8.815870916	4.201161071	11.35090819	12.48193184	12.9693454	6.008515993	14.3547131	9.178440995	10.91540659	8.288623913	7.449088585	14.06689434	13.49463272	11.42516275	11.25100962	6.201161071	13.6970161	5.786123572	9.201161071	12.53878297	10.37108607	11.6970161	6.90160079	7.845017261	4.786123572	9.610552008	12.91024488	11.34071242	8.410614437
504883	1	10.33568647	6.646026589	13.71385125	11.92365146	13.97535276	5.335686468	13.54123538	6.151261897	10.50240191	10.15330973	9.199624918	14.33264007	15.26376064	12.80459556	11.71281022	6.335686468	12.39010086	5.646026589	11.21832952	12.57064756	10.44337434	8.549811273	5.013758373	5.691830278	5.392269996	11.40177566	12.90675647	10.41463781	13.97838804
509342	NA	9.009652759	6.781211293	12.34000713	11.8934208	11.14907567	3.430714046	13.10913813	9.169481883	10.8934208	8.954276002	7.616580591	13.5258473	13.32795447	12.09249214	10.08032951	9.313357095	11.99905023	7.375572492	11.59662598	12.45141625	11.08892553	9.057153183	5.196248792	5.863673453	8.448635954	11.48924702	12.95152913	11.10737638	10.98223006
510603	0	9.030015116	6.690165114	10.28759697	10.00304807	11.33762354	5.192665454	13.90245883	11.52831852	11.51247038	8.399823362	8.192665454	13.19564589	12.54295469	13.45171635	11.52726738	7.925381575	11.65691087	8.712532927	11.58194882	12.38944836	10.87669208	8.506082049	7.21372707	7.628764569	7.628764569	11.8073753	12.78380275	11.56463423	8.000020376
518409	2	8.778774541	7.234454025	11.24194856	12.32456644	12.64384496	6.649491524	13.16765288	12.05356866	11.70883598	8.809362861	8.125224955	13.86107568	12.69525119	12.6979784	17.52416075	9.067344039	12.37911227	7.953272272	10.79923864	12.88789626	11.05037096	9.532134573	6.971419619	6.736954365	9.015813738	9.966904138	13.07418272	11.21934713	8.363737041
520636	1	10.74404518	5.923866218	12.96974996	13.86184184	14.08511264	4.6343596	13.651632	8.00359341	10.30521252	9.899062827	8.430218884	14.01024374	14.59757681	12.84272945	10.0587592	5.464434599	12.55686141	6.019023451	10.71946317	12.28740369	11.28620858	9.871702363	7.359252362	4.786362694	6.108290789	11.02094065	13.21765135	10.53723713	12.94623403
524481	1	10.13925094	6.150111935	11.87530775	14.17236877	13.62616953	5.460452056	13.70055091	10.30229535	10.27609359	9.091218246	8.332804233	13.88671681	14.84429568	9.041531122	11.25193007	5.029817702	12.22350375	4.313610668	9.658540588	12.15730744	10.39652002	10.38123709	4.676180747	4.313610668	7.220501263	9.364236741	12.73206569	10.28925395	12.6613902
533235	NA	9.494131575	5.18670305	13.38080324	11.54425505	11.6494098	2.279812454	13.60427431	8.459721544	10.37784454	8.857241282	8.245596739	13.88135113	14.25458552	10.91098951	8.356628051	6.137793449	12.17690158	5.601740549	10.09679608	11.95576949	10.66351675	9.361961495	5.18670305	5.80337441	6.409095471	10.28262747	13.38244434	11.28262747	12.14631867
537865	NA	9.181542648	6.192513766	11.80811554	12.89547348	12.56965855	5.318044648	13.52234407	9.949019546	11.49241555	8.328028737	7.92947936	14.50209347	14.36259056	12.30420272	9.214208837	5.848559365	13.5785722	7.006100642	9.663819485	12.58795053	10.74989043	12.43871453	7.414906187	6.92947936	6.955474569	10.34779199	12.66184724	10.6598723	10.43813849
541608	1	10.46838456	5.950536259	11.66852418	11.23004132	13.5660823	5.191544359	13.84659339	6.468384564	10.31606338	9.960746458	8.567920238	14.36089124	15.19219447	11.30488583	12.78572539	5.848656645	13.59193121	5.848656645	10.29038626	12.55315078	11.37068789	9.163529983	6.794885389	5.191544359	6.934048137	9.653495969	14.03920406	9.940253286	12.90129096
542438	0	8.767807434	5.560955864	12.57813545	10.13989458	11.68542186	5.046382691	13.55172168	8.838940611	11.02038748	8.408952771	8.312276751	13.82367715	14.87655832	11.49484319	7.145918365	9.749462291	12.16680573	6.408952771	10.50268821	12.4610176	10.45819629	8.347552226	5.408952771	6.783348285	5.74152811	10.85618909	12.91204233	11.28796868	12.78238187
543059	1	9.96202134	7.01093094	12.0243932	13.04214967	14.58407316	6.425968439	13.96764589	9.517668274	10.30616417	9.303712689	9.004907153	14.35137452	14.97834935	11.31105466	11.37783594	5.804480063	11.15116426	6.01093094	10.06982463	12.22622125	10.62564078	10.05240758	6.425968439	5.191503186	8.233323362	10.19679749	13.18319175	10.21517601	13.43131228
544223	NA	10.42341453	7.183948594	12.95333567	11.20564366	14.11277349	7.449409737	13.25481492	7.876520068	10.45545878	9.696699031	9.319463564	14.09629362	15.15717486	11.08792171	10.46448506	6.554591974	11.57834633	6.66311643	9.180300817	12.31448016	11.49417119	8.839994192	6.109180825	4.255031692	7.412572969	8.903320128	12.97902074	10.54894541	14.20227524
553570	1	10.44814157	5.422414743	13.13645206	9.942170113	12.99181009	3.378020623	13.44006676	8.517571976	10.99915674	9.332216934	8.547945625	14.19640308	14.49752919	12.49436458	10.02367906	9.961103391	13.14558439	6.735572628	10.37378777	12.7289598	10.78316209	7.50730364	6.644807164	6.210910637	5.587473989	9.746527085	13.16877637	11.10423878	12.57707945
554830	1	9.286578644	6.51398914	10.49888225	12.54741214	12.22823466	4.929026639	14.43880164	8.452588595	10.55838326	7.835917235	7.835917235	13.56927158	13.4188746	11.99511583	13.31704392	6.250954734	12.72018953	7.250954734	10.19581318	12.35109141	9.355291394	10.28657864	6.51398914	6.736381561	8.629466357	10.28657864	13.25994352	10.46818545	10.1188512
558951	2	9.508798212	5.906762198	13.15401159	13.11551911	12.81322336	5.186870117	13.19216442	7.186870117	11.03162203	8.0766872	8.366193817	14.83602061	14.0180842	11.7296744	16.94111903	9.521472042	13.12454684	7.289231835	9.81021371	12.5162048	11.13420624	10.77359954	7.919586238	6.006297872	7.743263466	9.837499536	12.75180414	10.54442212	11.25801696
571268	2	10.38601502	7.164208229	13.38864848	14.99860745	14.33674938	6.9335953	12.60602064	10.24199501	10.95862409	9.24780843	8.976239638	14.75224138	15.52779548	11.24684115	15.37077864	12.10778863	12.74711999	7.587419659	9.919095731	12.84879748	11.32591272	11.60790529	7.854523729	5.289739111	6.7708658	7.70477661	13.21108419	9.751900522	13.65186558
577418	1	10.16279709	6.131917778	13.43147806	11.82915269	11.70527366	4.601403061	13.88808916	7.789030065	11.54000252	9.669882799	8.560761077	14.28848709	13.94421852	13.85380568	9.810856427	7.890909679	12.56910966	8.117978587	11.69709311	12.46971119	11.03324885	9.665097737	7.823795483	6.789030065	5.238832982	12.37032252	13.0093789	10.46765167	10.79342183
581372	NA	8.705271237	5.224144547	11.38401588	10.61359664	10.76071556	5.098613665	13.64199706	7.521825096	11.37219737	8.283038236	8.114915477	12.93724461	12.30185042	14.16519215	8.639182046	10.02719933	11.42381689	9.721331088	12.00877939	12.41149662	9.910645074	10.17834086	6.162744002	7.162744002	6.809107048	12.64620931	12.81285918	11.24836078	5.339621765
585805	1	10.71481551	6.951800129	13.83133146	14.68363688	14.97040111	5.391085174	14.59822154	8.02335339	10.3194555	10.55095651	9.113551199	15.19723198	15.52692269	10.57298282	13.14897516	7.218904199	12.14061944	5.713013269	9.790256268	12.55800143	11.36607329	11.6054043	8.561010176	4.976047675	6.426709084	8.470036516	13.64705792	10.14329854	12.87731685
588531	NA	9.968709349	6.029028819	13.66390244	9.315706066	14.18541707	4.871487542	13.25884213	9.399866514	11.01967076	8.215441943	7.300330841	14.09734382	13.77791566	12.30419004	8.546087255	6.69460978	12.95895038	6.528599828	9.81129276	12.05139663	10.94088567	7.546087255	8.269079907	6.380501189	5.563365246	9.131049756	13.39414451	10.98963	10.54608725
590673	NA	9.598265695	6.578366137	10.76011657	10.39712582	11.4825826	5.523918353	13.23313475	13.20204445	11.3032589	8.564945621	8.003387725	14.0675451	13.82822579	13.29235719	7.668968686	7.090265176	12.56789205	7.983349972	11.34606017	12.39190983	10.6178945	9.080866478	7.878761071	7.452835255	6.18103064	11.10076604	13.16305031	10.90162944	12.00400944
592179	NA	10.61170927	6.809788237	14.05734104	11.31424137	12.56923846	6.146823224	13.71762766	12.94286283	11.38443155	9.662523062	8.407350774	14.71414557	14.50474172	12.69500294	16.63746522	11.54128592	12.51932557	8.492598061	11.96274016	12.64201203	11.93907125	9.518962765	6.492598061	7.606254843	7.35627659	11.30417016	13.6820986	10.7492128	13.24419699
592559	1	10.80712951	5.991004375	13.12830796	11.51685936	14.60965846	5.218414871	13.68210952	9.630631852	10.45203455	9.534319179	8.401636695	14.51533108	14.9505823	11.64047964	7.731484454	9.773003723	12.9008243	6.157014327	10.51609542	12.3094094	10.89319563	8.388339873	7.528270134	6.218414871	5.991004375	10.91885459	13.32104676	10.419722	13.05814356
612800	NA	11.36002109	6.237792828	12.30388202	8.706789311	15.18843763	6.713130838	13.44985913	12.33608173	10.55972092	8.983528632	8.840242756	14.73150186	15.80667582	9.591047257	10.25961919	5.202168918	12.00500836	7.220090826	8.601340012	12.27040978	11.16217085	7.725730874	5.272558246	4.787131419	6.165643042	8.04011216	13.79294308	10.74287818	14.34159237
618094	1	10.70163061	7.264225301	12.7048638	9.007189636	13.35610141	7.451852304	13.05936306	15.68535507	10.7126858	8.995167107	8.537243795	13.84081462	14.61442785	11.9096836	7.808545817	4.553731918	11.96620554	8.293972644	7.862484624	12.0535778	11.13595945	7.964665019	9.16038949	3.6792628	7.04849661	7.264225301	13.212268	11.07871876	14.05448328
618934	NA	10.64465969	6.644659692	10.89258721	10.51719878	13.97135353	5.879124946	13.15058797	8.949514274	11.04904995	8.415177846	7.84259907	14.44898055	14.42099595	12.82046605	7.557196851	8.932236282	12.75932067	6.644659692	10.13462568	12.60432076	10.55719685	8.201053041	7.727121852	7.257636569	7.511393161	8.511393161	13.94036111	11.43064096	11.58510285
620498	1	10.11888495	6.20081681	11.09725013	11.73479538	15.15530396	6.579328433	13.89546489	9.701193978	10.24521093	9.829201591	8.878888715	14.17197713	14.66577091	12.40506188	10.60112702	7.579328433	11.38932324	7.101281136	10.4550581	11.86188229	10.35191794	9.279768151	6.316294027	4.293926214	6.908636058	10.0098882	12.81184161	10.266906	12.24884951
620907	NA	10.7016164	7.628107727	11.50048879	11.64278762	15.04542325	6.016673015	12.93950515	7.923563611	10.8168539	9.29383124	8.907443945	14.5747748	15.4058263	11.7700755	15.36035225	7.37030997	11.730155	7.800944324	9.806749946	12.47928889	11.93553625	8.628107727	6.37030997	3.431710514	7.036572573	7.729391063	12.76262739	10.49420644	12.15451805
625067	NA	8.272965028	7.019208436	10.73662123	12.0602357	10.78093013	4.318768718	13.52211672	9.134685653	11.56511346	8.209539648	8.000592758	14.02123003	12.2544249	13.10176693	13.88894067	6.778200336	12.03530241	7.488693719	11.11534917	12.74782669	10.29222693	9.8318383	6.193237836	8.193237836	7.981733731	11.46172667	13.10830236	11.28262813	5.821269058
643555	2	9.647721598	7.72172218	12.78349838	8.941687864	14.13549942	8.219221839	13.12008865	16.25617384	11.11161287	9.170312239	8.843712704	13.97121214	14.10715322	11.94714229	15.55476107	11.05716508	11.76663054	7.851490055	10.41036333	12.48413353	11.37842043	8.231194481	7.194974293	7.378420434	8.502155803	9.919661558	13.30456151	11.89070394	10.3539904
643609	1	9.411355377	6.109235763	13.1035892	10.2459939	11.57758211	5.1733661	13.49195803	11.79573629	11.09378369	8.939822991	8.609806076	13.84855611	14.38779082	12.90895891	9.105131365	7.364049662	12.54044843	7.308015627	10.80082068	12.62457721	10.14765598	8.779087161	5.897731658	7.55669474	7.469983107	10.96721676	13.379	10.35024386	11.43116386
644336	NA	8.864902396	6.537436117	11.77804401	12.41536909	11.07897955	4.644351321	13.54651106	11.52437208	11.55809559	7.802780684	7.669886413	13.50233232	13.52917598	12.09025298	9.108459427	6.92445924	13.75007279	7.391585251	11.01067354	12.66473605	10.74538902	11.48265483	5.360558355	8.516476498	7.263261154	10.56491685	12.57551093	11.19124578	8.836996399
668150	NA	9.07149982	6.275328636	11.89003848	10.52325615	11.90665319	5.458192693	12.78483618	11.85051012	11.72319372	8.121157706	8.054559957	14.20989614	13.44200066	12.91293262	9.142690868	9.557728367	13.4395561	7.923856266	9.620464122	12.85785209	11.02732497	11.61758353	7.650837771	9.597256731	7.21562239	9.299494947	12.93623999	11.60793981	10.28262113
672351	NA	8.528559091	5.644752108	10.80318147	13.24608075	10.9336731	4.952874404	13.97566899	8.097924736	11.13813106	8.159325281	7.86714453	13.50893825	12.68497659	12.17576217	11.206631	6.206630996	13.07381008	7.110415681	11.49560867	12.28654583	9.302283235	11.0106579	5.952874404	8.728168116	9.592284688	10.39709293	13.30602123	11.04685055	7.135077735
675098	1	10.7246032	6.241137894	12.73994375	9.346932558	13.64238844	6.332285782	13.14226713	11.66009044	10.84557026	9.248957398	8.569324979	14.52844877	15.24962741	11.45397787	8.126966874	6.946394628	12.39309198	8.272164789	9.002978157	12.24749447	11.647574	8.498935651	6.075127942	5.671772248	9.079519711	7.815608021	13.66173892	10.71334309	13.77928464
677901	1	11.07446631	5.044718966	10.08180828	11.18427032	14.10496455	4.459756465	13.48212428	11.42265247	10.54190551	8.967551106	8.014345317	14.09093352	15.27993543	11.42554075	8.014345317	6.267111388	12.4197584	8.241116179	8.609503585	12.09275166	10.9475965	9.504150585	7.267111388	3.459756465	7.366647061	8.267111388	14.19869315	10.13218181	13.59738806
679194	0	9.043599211	6.271009707	11.92086464	11.5014305	12.53935676	4.493402128	13.77715196	9.217428667	11.06542557	9.025897209	7.989827954	13.89214582	13.16986298	13.51140355	15.78020739	10.4998284	12.69727446	8.177900302	11.99665999	12.38214538	11.15161361	9.255902814	8.285960048	7.730441325	6.686047206	11.84969688	13.09278369	10.92445195	7.209609162
684440	NA	10.02328403	6.768644062	11.25846662	10.4378431	11.18168278	5.049825815	13.63290858	9.24949816	11.26090292	9.229734905	8.165303032	13.91916261	13.23820861	12.62031405	10.60952156	9.708037298	12.34865212	7.916074426	11.66269431	12.66882302	10.93653853	8.185962503	7.272218236	6.98842527	7.453548001	11.78566386	13.18103972	10.83663996	8.430647599
686143	1	10.21732835	5.804945307	9.479033698	10.41792218	12.00057082	3.302444966	13.08980342	7.624373061	11.2508122	9.126873401	8.118361902	13.98280449	13.55688311	12.86595905	9.313672221	6.826006922	12.75365608	7.815514548	10.92937076	12.50538502	10.83252612	8.294911293	7.03941056	6.209335562	6.07503447	10.86722958	13.55136083	11.12262393	11.35138587
688650	1	9.157983012	6.729139714	10.92755327	8.623646585	13.06533153	6.65319086	14.1068508	13.67345759	10.55747966	8.314102214	8.531200336	14.26291867	13.68184363	11.64095419	13.58072861	6.251092417	11.70230353	7.087593685	9.890820721	12.02682026	10.47164349	8.49901993	7.783587498	5.35062809	8.225097208	9.628612838	12.99304086	10.59602234	11.17675282
691252	0	10.1737809	6.084551128	12.71360412	12.53747871	14.63401495	5.89190605	13.0915784	8.179068727	10.78151865	8.718757148	8.865910842	14.03121377	15.57138615	10.56567782	12.6499706	5.991441724	11.75579732	6.608113084	9.613330794	12.25656185	11.62758295	8.602876436	5.747516141	4.084551128	5.857140632	9.034864004	13.03291836	10.31497192	13.67279728
692424	NA	10.54875478	6.651711972	12.59972155	11.6359851	13.98956139	7.376852131	13.8109655	14.27510827	11.29909697	9.467454679	8.70942747	14.82694326	13.39565333	13.40058937	15.0267514	7.358930223	12.91849851	8.496433746	10.46326688	12.64386997	11.48098167	10.2243542	10.52283144	7.081396247	9.716482227	8.560564084	13.5554094	11.45801498	10.01428205
704112	NA	8.856038664	5.773576503	11.51266215	12.34878204	10.3620707	6.544094657	14.52315021	12.32273828	11.49346858	8.493468584	7.952900203	13.22333206	12.06873769	12.831409	12.95874345	6.815396679	11.57789737	8.980734411	10.77622608	12.64103695	10.34074969	10.90285952	8.651897947	5.271076163	9.008041757	9.01703054	13.39821071	10.56263061	9.26354249
707843	NA	10.47979573	6.248470181	13.09858906	13.280456	13.94407674	4.309870725	13.66154616	7.570398275	10.53226315	9.028688973	8.176119336	14.3779772	15.27829753	10.95252417	11.18331484	5.679104535	12.81634361	4.972835738	10.63029523	12.37326581	11.59912116	10.77475677	4.894833226	5.309870725	6.833432681	10.29096226	12.9940349	10.67473494	13.08630376
710618	NA	9.741694023	6.39377072	12.27047369	12.72495911	14.45790106	5.519301602	13.47026244	7.519301602	10.55150042	9.250243408	8.509247937	14.56581934	15.04395214	10.3827996	10.82105181	10.13727916	11.82003547	5.519301602	9.463118766	12.11258897	10.735239	10.61147145	5.99323279	4.3493766	6.597304114	8.568545121	12.62724515	10.71351126	12.40804485
722005	NA	9.852251383	6.309352942	13.03115928	11.56771591	13.78815742	6.358262543	13.73677417	11.71464115	10.42003874	8.894315443	8.417156232	14.02596547	14.311683	9.822059354	12.15267841	5.151811665	11.86394179	5.538834788	8.800100101	11.93216215	9.517461138	10.60365679	5.84368937	5.036334448	10.14833947	8.095228137	13.53584818	10.35525379	13.68798415
743772	1	9.188774222	5.979320857	12.41886844	12.38097614	13.41053352	4.220328956	13.74358931	6.729342604	10.37163828	8.743890912	8.11980208	13.77003959	14.26293541	11.99865886	13.89343414	6.649172255	11.90844474	5.767816751	10.09920518	12.16779731	10.16554767	8.800660008	5.649172255	5.377870233	8.051270699	10.62579775	12.66741218	9.796013643	11.42452386
745557	1	10.09302589	6.942083991	11.27983705	11.3604327	14.46771994	4.942083991	13.81371749	8.483977769	10.46379989	8.743364398	8.58933077	13.76245069	14.94853383	12.23832544	8.706370191	9.358446887	11.58594018	7.264012085	10.91396561	12.01764179	9.731138096	8.655521049	6.409210001	5.102548663	7.854621149	10.89491087	12.64496965	10.96836332	11.14348722
750633	0	8.771375631	5.712481942	8.630019782	13.00812335	11.04638268	5.349911862	13.62204172	11.294101	11.89790804	8.54255694	7.671839957	13.90340402	12.58010389	11.19001537	12.11051302	5.54255694	13.41600105	7.400537936	8.42519999	12.52839888	10.49675325	11.50545295	7.242996659	8.066118896	7.54255694	8.608646131	13.5862678	11.20433504	7.001988559
753300	NA	8.356044047	7.431006105	12.39049456	10.0638633	13.12299251	4.586656975	14.10146067	8.384613199	10.916759	8.22525744	8.081421667	13.94540806	12.97936468	13.50795697	16.74793203	11.65665591	12.19533183	7.855145811	12.04310474	12.49026499	11.20404095	9.127225357	8.674119817	7.553490111	8.528104793	11.2093744	12.6165716	10.50660372	6.034115952
759177	2	8.177682085	5.754470655	12.23461825	12.93573587	11.3407987	5.201929632	13.64459672	11.30626629	11.27660632	8.201929632	7.444786155	13.41300674	12.30276715	12.37851836	10.76874479	6.995478754	12.82885543	7.382501877	11.411383	12.67116443	9.758563409	11.48115328	6.818600992	7.737982532	8.85728146	11.85250274	12.97847233	11.3691805	7.634889039
771304	1	9.604320671	6.174332831	9.584352255	13.66380916	14.06442818	5.58937033	13.91054683	10.9874014	11.02121612	8.628898694	8.385229613	14.23842687	14.90439406	11.64465277	10.30818858	6.667372842	12.7083114	7.034155173	9.187629653	12.76651299	10.62401647	10.62156915	6.667372842	5.50690817	7.878876947	10.13369085	13.37944726	10.83940551	11.90728536
775923	1	10.23558746	6.187224437	13.0665292	12.03916272	14.68180733	5.464758412	14.04878135	9.320249856	10.33635568	9.335123132	8.739020074	14.29701553	14.76345109	12.60482127	10.25526982	6.552221254	12.33111007	6.187224437	10.72214626	12.61196334	10.92746516	9.664430757	7.8010418	3.95018524	7.000811313	10.10283225	12.76511097	10.38004028	12.35350166
777607	0	8.873110458	6.141306569	11.57474298	12.59369491	12.57056385	5.333951647	14.62180829	8.768579875	11.170002	8.22876941	8.088839149	14.56141718	13.57086276	12.98769243	13.09300759	8.610076052	12.84965149	7.809685078	11.40004084	12.62972058	10.15731889	10.59133949	7.600738188	7.523776206	7.562770337	11.70463905	12.9146813	10.29105369	9.646834602
782156	1	9.96946292	6.299059575	13.39407977	13.53644028	13.40047254	4.661629655	13.55509973	7.884022076	10.84595404	8.942915765	8.786325402	14.11786997	15.37157503	10.85255174	8.061560262	5.813632748	12.5412129	6.246592155	10.63508787	12.5060739	11.69014969	9.454600659	5.813632748	5.299059575	7.525127655	10.90744642	13.07666715	9.868915184	12.99577877
784844	1	9.915624671	6.553986867	13.64440706	12.48362375	13.53817346	5.034612708	13.57790236	8.494044326	10.67075393	9.389816957	8.346890632	14.31383635	14.44513473	10.31011647	10.81946563	8.385109955	11.36851344	5.651284068	8.915624671	12.17279916	11.59532766	10.49840952	4.127722112	7.317546671	6.771578302	8.595327662	13.24016162	10.37327482	13.27588088
791725	NA	9.637569843	6.033748315	12.53233512	10.88648314	10.98303749	4.785820801	13.6611862	8.883852884	11.02899478	8.605999764	8.228764297	13.65464336	13.69083166	13.22149106	7.143372806	7.692711397	12.42516151	8.415177421	11.70617366	12.45026809	10.38944715	8.656185521	6.593175723	6.486260519	6.107748896	12.18135494	12.84854157	11.10097036	9.554005126
804569	1	9.341444481	6.479641775	11.63718305	12.86732775	15.12197123	1.779202057	13.88347319	8.064604276	10.89814313	8.87723414	8.333790908	14.76112604	14.52760459	12.05997283	9.839897988	6.02712957	12.70993939	6.423058247	10.68609265	12.52739491	10.14114583	9.661845106	5.949127058	7.101130152	6.364164557	10.74498634	12.81262506	11.54075329	10.98865542
805818	1	9.091172255	6.987742666	12.11032585	10.49596572	11.08207005	5.478729018	13.97304615	12.09683211	11.08207005	8.766973987	8.348144908	13.42889232	13.09796142	13.16738282	10.64556804	8.135841305	11.93563624	7.755569224	11.14242396	12.36700394	10.66398567	8.968113859	7.92803642	7.7782893	8.026216814	11.66093235	13.27214475	10.81720829	7.755569224
813999	1	10.0423859	7.387034066	12.70655566	11.54353855	13.62862005	7.003705427	13.84701206	11.08376982	10.26150318	9.71854821	8.746930011	13.42192471	13.52590313	11.45455806	13.67858851	6.387034066	10.02703793	8.36278652	9.619694823	11.97199657	10.52453759	10.69446259	9.325633522	3.480143471	9.77476422	9.837695475	12.66253782	10.30669196	11.85083088
837973	2	8.965468193	6.625981727	12.4317585	14.57637396	13.01197615	5.333199977	13.42727766	9.310479901	11.37650073	8.786058942	7.906089646	14.31119535	13.56634027	12.86419147	11.6433583	10.0336397	13.58704746	7.368823887	11.6960205	12.68413916	11.27219142	11.26393731	7.296674101	8.287396288	7.368823887	11.161019	12.94717356	11.29436024	9.558166342
842037	0	9.533447953	7.12050892	12.0897783	11.31079301	9.694244165	4.279206666	13.79161793	5.781707006	10.79753197	8.671524088	7.802768622	13.65822395	13.61868556	11.64115044	11.66002845	10.91341269	12.00030585	6.648440475	11.46242849	12.15981057	9.781707006	9.67723774	6.942171678	7.308954009	6.694244165	12.07362253	13.59019806	10.54911255	7.449131667
845628	1	10.30300318	6.487316985	10.33585534	12.98953059	13.16470333	6.635415624	13.70019124	14.24328719	11.00408178	8.92171981	8.34395281	14.16298799	13.82909122	12.16203414	9.828610405	8.928915311	12.72804387	7.23205993	10.69571613	12.41485473	10.77770951	11.16660687	7.23205993	6.487316985	7.208600957	10.63101045	13.14514236	10.95382065	10.53525146
847534	0	8.755340456	5.18649762	12.14146936	11.09499032	9.810988485	4.980046743	14.0430269	6.449532026	10.17745248	9.414033345	8.60153512	13.34300211	13.69429226	12.00582518	11.64811349	11.26117431	11.80512783	6.233803335	11.70272293	12.33421134	8.818765836	9.901658844	6.034494527	6.834195876	6.803168981	12.19324445	13.32331789	10.90531587	7.18649762
856025	1	9.812792782	6.215551952	12.71232893	13.95026157	12.68336648	5.252077828	13.84975797	7.812792782	10.87412965	8.91883442	8.711509446	14.41635627	14.73931494	10.86531478	11.26777163	5.737504655	11.73185809	5.788130728	10.00696533	12.29483159	11.43496872	11.18163214	6.215551952	5.017612574	7.698334058	9.192244578	12.98203839	10.46153119	13.1252143
868574	1	9.982202336	7.01053106	10.88390681	10.99946816	12.73299708	5.219117681	13.5077176	6.747496654	10.85629987	9.484462248	8.62720242	14.19408374	14.61209553	11.90400114	11.71097078	7.831560918	12.08710916	6.042239919	11.01852385	12.37976487	11.26770935	8.467045195	6.300037677	5.840606058	6.668425083	11.25761464	13.02870032	10.61407499	12.33125641
874608	NA	9.51234927	7.112418663	11.05797088	9.638301931	12.47192422	4.816962779	14.11325331	10.12902063	10.71728072	8.444994002	7.927386769	13.50727828	13.63539971	10.73474169	13.54302608	8.215512156	11.91595187	6.444994002	8.614919003	11.8995957	10.44233955	10.22171731	5.942493661	5.164886083	9.670414116	7.783795915	13.3433731	10.2704205	12.01216719
875847	1	9.594315526	4.999368937	12.51966022	8.984262044	12.0281959	4.873838055	12.85215851	7.937968392	11.24254292	8.604230995	8.19576615	14.59633513	14.25714962	11.29092338	13.02127427	7.736334531	13.55683264	5.937968392	6.873838055	12.66351989	10.55651349	10.42842691	8.425633691	6.806723859	7.543689453	5.999368937	13.98212489	11.24887749	12.42423505
882621	NA	9.853825131	6.454165732	12.50556891	11.45174848	13.71020589	6.734273652	13.27411669	11.45979028	11.55445261	9.42488794	8.170372766	14.71835697	14.14603385	12.03697977	14.72554538	9.026189177	12.84648316	8.663619098	10.73559905	12.3498492	10.92060641	9.381520431	7.428170524	7.319236152	5.968738905	10.32453045	12.81422896	11.00546201	11.18887535
899312	1	10.06605881	6.140671868	13.81878922	12.91991464	12.53907079	4.186475558	12.81765261	10.48568358	10.29500001	9.420095235	7.99383048	13.94532336	14.10384764	11.01936557	10.25256475	5.771438058	12.90329502	5.273938399	10.74680839	12.14937156	10.81035705	10.51515049	5.508403653	5.771438058	8.604328073	10.4438634	13.62864153	10.19770281	11.43083939
908822	1	10.45802085	6.757581134	10.56493606	11.56493606	13.84504398	8.757581134	13.28114309	9.342543635	9.342543635	9.079509229	8.757581134	13.11513314	13.71177744	12.80197525	11.66447173	6.757581134	10.92750614	8.757581134	10.07950923	9.757581134	10.84504398	9.927506136	8.757581134	8.757581134	9.079509229	10.21701275	12.61556213	10.45802085	11.51246864
910326	NA	9.765991653	6.74362384	12.79129309	10.87702297	12.69956429	7.122135463	13.58660267	8.267185796	11.07990723	9.427320294	8.410380432	14.72419188	13.45270765	12.83479473	17.71398143	12.36421025	12.89894807	8.905511523	11.04374756	12.37006298	11.76265851	9.596621428	11.4633549	6.550978762	6.466089865	9.945257701	12.94329618	10.62626689	9.421695745
919222	NA	10.12216468	6.300567838	12.49368247	11.1348633	14.25217635	4.715605337	13.59084273	6.803068179	10.49258661	9.320467396	8.434423585	14.1346877	15.00696792	12.06580789	10.49696505	6.37857035	12.16681645	6.52296026	11.06138017	12.26891464	10.66786124	8.878835686	5.452570932	5.300567838	7.937997759	10.54215382	12.99289274	10.73426918	12.89634332
926259	0	9.342100295	7.064566319	11.63763967	10.28929888	10.87970699	4.927062795	13.45427913	10.25618639	11.51902141	8.748092654	7.801531913	13.61496332	12.74169866	12.47652661	11.76416506	7.107635041	11.9707281	8.096987797	11.56126882	12.63763967	10.93306154	8.634882044	7.840351162	7.939035437	7.042540013	11.46932085	13.01027616	11.48369657	8.368900354
926958	2	9.804577847	5.927588737	12.95591987	10.59783643	12.46555376	6.871005209	13.20371314	11.69067339	10.94139454	8.619466442	8.856505639	13.43782036	13.2701763	11.67629766	15.8979159	8.181345329	12.57366275	9.407058109	10.66177725	11.94824821	10.6237538	8.871005209	7.31461186	7.356432036	6.982036521	8.750710975	13.12877018	10.33567348	10.87820071
944867	1	9.834140379	6.432889832	12.41265673	10.68904723	13.74656158	4.996790717	13.52977683	8.23125597	10.69723043	8.089236965	8.368759494	13.94876104	14.34681989	12.37744276	9.616687008	5.609767594	12.78776203	7.099152434	10.34603942	12.15131103	10.98480702	8.545952496	7.417122516	6.33559263	5.301645298	10.1807909	12.5567863	9.937233872	11.44848669
945659	NA	8.877910891	6.666763227	12.23066411	12.47467809	11.34777242	4.465129366	13.83385407	11.41232795	10.46061388	9.001182266	8.650995911	13.48583157	13.69779012	12.3055926	9.956982462	5.950556193	11.68526581	5.230664112	11.55365262	12.26019495	9.419325676	10.06801377	5.787057461	7.097397581	7.29294839	12.29548611	13.02125218	10.77801232	9.988691322
949659	NA	9.319266119	6.031918255	10.88202282	14.44999277	12.26377101	4.591345664	13.26099003	6.850079932	11.22382163	8.315372202	8.105918837	14.11182404	14.23068637	11.47224105	12.67235348	6.176308165	12.96141028	6.565350455	10.99466209	12.73600391	11.11602729	10.67273399	6.48443046	7.629480793	6.892515199	11.03783823	13.1652633	10.87806843	11.74326825
961624	0	9.686492316	6.249628454	10.06949599	10.44282323	11.42345791	3.699431372	13.71145724	8.699431372	10.81688895	8.786894213	7.834590955	13.61424359	13.64362051	12.33864286	14.54805431	7.646963952	12.46525023	6.535932639	11.37589223	12.33553806	10.58207442	7.686492316	6.284393872	6.646963952	6.914444263	11.6165903	13.4087614	10.96353881	8.95816564
974345	1	9.090963412	6.493400875	10.25670062	10.44759719	10.1643366	4.830435862	13.81295416	9.420399044	11.54468138	8.924953461	8.245473361	13.64741949	13.46585169	12.87846856	13.11583808	7.753268002	12.17916402	7.671738116	11.43282543	12.48745651	10.0940963	8.952832493	7.026833075	7.784632172	7.374756378	11.4754938	13.5352041	11.02355049	9.914358346
980807	NA	9.39571433	7.117178831	12.36651179	14.00885004	12.22879754	5.821722947	13.82223518	9.586293003	10.79691956	9.293028666	8.384659141	12.90773851	13.61377374	13.69320821	13.79561596	6.91688018	11.25862373	7.666072077	11.39709029	12.63024841	10.43375369	10.87799117	8.090211783	3.684219423	8.373518584	10.99891595	12.94913112	10.55704818	11.76530335
986441	0	11.37877597	6.138902091	11.82701788	8.906067923	11.67567233	7.778312375	12.70612691	10.87517391	11.73537858	8.444086922	8.691127805	13.61743838	12.63629337	14.18161377	15.59521701	9.625814446	11.58439452	10.63075519	10.801502	12.57641411	11.63383458	8.398464305	10.78386762	6.082318562	6.415742296	9.023424873	12.40748907	10.06963943	11.9708183
988611	1	9.691216124	6.357883266	13.12249162	9.925567775	11.98561979	4.287493938	14.20744971	8.108523797	10.60581078	9.122070329	8.515029663	13.12879619	13.25903749	13.84795416	8.666005561	10.94093618	12.39148107	7.457418939	12.27958255	12.55428048	10.02445953	8.175019209	7.798455857	5.806868097	6.489127799	12.07974197	12.92387688	10.4520657	8.923635163
991254	1	9.736124745	4.632836937	13.33023894	10.68132381	11.62081146	3.440191859	13.40968117	9.136662675	10.59428663	9.210265765	8.124690033	14.00188894	14.17611048	10.80526445	8.985983762	6.124690033	12.59970284	5.092268555	9.77749518	12.3831252	10.42562723	9.704299299	3.440191859	4.802761938	5.88076445	9.871241676	13.76838591	11.38772444	12.65901453
998397	1	10.09722633	7.44011404	11.29119034	10.77309732	14.89689492	6.225101149	13.73798267	9.324636822	10.92355778	8.721526975	8.505209068	14.70574712	14.73643025	12.70141339	10.01393598	6.462140346	10.71006786	8.212162093	10.33063556	12.1138444	11.20401585	9.383530511	9.670411659	4.002708727	8.703148446	10.01765907	12.79387162	10.80360863	11.18427514
